# Supplementary material for: Afamelanotide for Treatment of the Protoporphyrias: Impact on Quality of Life and Laboratory Parameters in a US Cohort
Source: Life (Basel). 2024 May 28;14(6):689. doi: 10.3390/life14060689 (PMC11204624; doi:10.3390/life14060689)
Supplement: Supplementary file 1 [file life-14-00689-s001.zip]

Archive with 1 entries (1 files):
- life-3009828-supplementary.pdf
